# Supplementary material for: Comparative analysis of official analytical methods for tocopheryl esters for food additive quality control
Source: Food Chem X. 2026 Jun 30;37:104154. doi: 10.1016/j.fochx.2026.104154 (PMC13355193; doi:10.1016/j.fochx.2026.104154)
Supplement: Supplementary material — Replicate-level calibration, recovery, and precision data for d-α-tocopheryl acetate (Table S1), dl-α-tocopheryl acetate (Table S2), and d-α-tocopheryl succinate (Table S3), obtained using the reproduced Korean (MFDS), Chinese (GB), and Japanese (MHLW) official methods (GC–FID, HPLC, and titration). [file mmc1.xlsx]

## Sheet: Table S1
Table S1. Supplementary data — d-α-Tocopheryl Acetate
Comparative analysis of official analytical methods for tocopheryl esters for food additive quality control. Cho et al., Food Chemistry: X.
1. Calibration data
Replicate-level responses (n = 3 days × 5 concentration levels). Calibration parameters obtained from unweighted linear regression of mean response vs. concentration.
KR (MFDS) GC-FID / CN (GB) GC-FID
Same instrumental conditions; unified GC-FID dataset (HP-1 capillary, injector 290°C, oven 260°C, 1 µL injection, N₂ carrier). Response: peak area (counts).
Level	Concentration (μg/mL)	Day 1	Day 2	Day 3	Mean	SD	RSD (%)	Notes
1	750	4299	5171.1	5453.6	4974.57	601.867	12.0989
2	1500	8857.9	11181.1	10363.7	10134.2	1178.48	11.6287
3	3000	19231.8	27750.8	22900.7	23294.4	4273.13	18.344
4	6000	36014.4	47750.8	48021.6	43928.9	6855.52	15.6059
5	12000	75400.7	93528	96148.8	88359.2	11298.6	12.7871
Calibration		Slope:	7.39527	Intercept:	-249.76	R²:	0.999453
JP (MHLW) HPLC-UV (284 nm)
Phenomenex Hypersil C18, MeOH:H₂O 98:2, 1.0 mL/min, 20 µL injection. Response: peak area (counts).
Level	Concentration (μg/mL)	Day 1	Day 2	Day 3	Mean	SD	RSD (%)	Notes
1	125	511161	509989	504535	508562	3536.09	0.695312
2	250	1012612	1011375	1010716	1.01157e+06	962.572	0.0951564
3	500	1999106	1990788	1987807	1992567	5855.81	0.293883
4	1000	3962266	3952913	3939287	3.95149e+06	11555.5	0.292435
5	2000	7887990	7834290	7824917	7.84907e+06	34033.7	0.433602
Calibration		Slope:	3911.65	Intercept:	31118	R²:	0.999992
2. Validation results — Recovery and precision
Replicate-level recovery and precision data (intra-day n = 3 within-day repeats; inter-day n = 3 separate days, all at three spike concentrations).
KR (MFDS) GC-FID / CN (GB) GC-FID
Identical instrumental conditions; unified GC-FID dataset.
Inter-day (n = 3 days)
Spike level (μg/mL)	Day 1 response	Day 2 response	Day 3 response	Day 1 conc.	Day 2 conc.	Day 3 conc.	Mean conc.	SD	RSD (%)	Recovery (%)
1500	1.4687	1.5056	1.501	1483.19	1496.92	1482.03	1487.38	8.28222	0.556833	99.1587
3000	1.987	2.0114	1.9907	3103.06	3179.3	3114.57	3132.31	41.0995	1.31211	104.41
6000	2.9551	2.9569	2.9675	6128.89	6134.34	6167.46	6143.56	20.8738	0.339766	102.393
Intra-day (n = 3 within-day repeats)
Spike level (μg/mL)	Rep 1 response	Rep 2 response	Rep 3 response	Rep 1 conc.	Rep 2 conc.	Rep 3 conc.	Mean conc.	SD	RSD (%)	Recovery (%)
1500	1.5794	1.5885	1.5751	1537.86	1567.14	1524.2	1543.07	21.9384	1.42174	102.871
3000	2.0433	2.0735	2.0233	3034.02	3131.58	2969.61	3045.07	81.5484	2.67805	101.502
6000	2.9675	2.9569	2.9311	6014.71	5980.53	5897.45	5964.23	60.3054	1.01112	99.4038
JP (MHLW) HPLC-UV (284 nm)
Phenomenex Hypersil C18, MeOH:H₂O 98:2, 1.0 mL/min, 20 µL injection.
Inter-day (n = 3 days)
Spike level (μg/mL)	Day 1 response	Day 2 response	Day 3 response	Day 1 conc.	Day 2 conc.	Day 3 conc.	Mean conc.	SD	RSD (%)	Recovery (%)
250	2878646	2852114	2852114	247.04	240.26	240.26	242.52	3.91443	1.61407	97.008
500	3868469	3848950	3843926	500.09	495.1	493.82	496.337	3.31289	0.667468	99.2673
1000	5844460	5800740	5797374	1005.24	994.07	993.21	997.507	6.71105	0.672783	99.7507
Intra-day (n = 3 within-day repeats)
Spike level (μg/mL)	Rep 1 response	Rep 2 response	Rep 3 response	Rep 1 conc.	Rep 2 conc.	Rep 3 conc.	Mean conc.	SD	RSD (%)	Recovery (%)
250	2853155	2852114	2851555	241.91	241.64	241.5	241.683	0.208407	0.0862313	96.6733
500	3848950	3843926	3841190	496.99	495.7	495	495.897	1.00947	0.203565	99.1793
1000	5800740	5797374	5803538	996.95	996.08	997.66	996.897	0.791349	0.0793813	99.6897
3. Measurement uncertainty budget — d-α-tocopheryl acetate
ISO GUM / Eurachem CG4 approach. Combined standard uncertainty (uc) calculated by quadrature propagation of individual relative components; expanded uncertainty U = k·uc with k = 2 (~95% confidence). Values reported as relative standard uncertainties (dimensionless).
Uncertainty components
Symbol	Component	Source / typical contributors
Uprep	Sample preparation	Volumetric flasks, pipettes, dilution steps, weighing, solution stability
URM	Reference material	Certified reference standard purity (≥97–99%) and stated certificate uncertainty
Ustd	Standard stock solution	Volumetric preparation of stock standard (flask + balance + purity)
Ucal	Calibration curve	Regression residual standard error; slope and intercept uncertainty
Urep	Repeatability	Within-laboratory repeatability (intra-day RSD; for titration also includes endpoint detection)
uc	Combined standard uncertainty	uc² = Σ ci²·u(xi)² (relative form: uc²/y² = ΣUi²)
U	Expanded uncertainty	U = k·uc, with k = 2 corresponding to ~95% confidence interval
Per-method uncertainty budget (relative standard uncertainties)
Method (jurisdiction)	Uprep	URM	Ustd	Ucal	Urep	uc (combined)	U (k=2)
GC-FID (MFDS, GB)	0.0114	0.0241	0.002	0.0441	0.0062	0.0519425	0.103885
HPLC-UV (MHLW)	0.0035	0.0241	0.0023	0.0057	0.0346	0.0427551	0.0855102
• uc² = Uprep² + URM² + Ustd² + Ucal² + Urep² ; U = 2·uc.
• Ucal estimated from regression residual standard error (Eurachem CG4).
• Urep based on intra-day RSD (n=3); titration includes endpoint detection variability.
• Values match those reported in the main manuscript (Table 7 and Figure 1).

## Sheet: Table S2
Table S2. Supplementary data — dl-α-Tocopheryl Acetate
Comparative analysis of official analytical methods for tocopheryl esters for food additive quality control. Cho et al., Food Chemistry: X.
1. Calibration data
Replicate-level responses (n = 3 days × 5 concentration levels). Calibration parameters obtained from unweighted linear regression of mean response vs. concentration.
CN (GB) GC-FID
HP-1 capillary, injector 290°C with 1:20 split, oven 290°C (isothermal), 5 µL injection. Response: peak area (V·s).
Level	Concentration (μg/mL)	Day 1	Day 2	Day 3	Mean	SD	RSD (%)	Notes
1	750	0.18335	0.1819	0.18441	0.18322	0.00126004	0.68772
2	1500	0.3468	0.34603	0.34589	0.34624	0.00049	0.14152
3	3000	0.70626	0.70522	0.70621	0.705897	0.000586544	0.083092
4	6000	1.3941	1.3906	1.39237	1.39236	0.00175004	0.125689
5	12000	2.77836	2.75839	2.75198	2.76291	0.0137586	0.497975
Calibration		Slope:	0.000229595	Intercept:	0.0105065	R²:	0.999967
JP (MHLW) HPLC-UV (284 nm)
Same chromatographic conditions as d-α-acetate. Response: peak area (counts).
Level	Concentration (μg/mL)	Day 1	Day 2	Day 3	Mean	SD	RSD (%)	Notes
1	125	592277	584931	590903	589370	3905.47	0.662652
2	250	1159747	1157203	1156654	1157868	1650.25	0.142525
3	500	2293023	2275518	2276499	2281680	9835.56	0.431067
4	1000	4522015	4513266	4515153	4.51681e+06	4604.22	0.101935
5	2000	8890133	8881666	8882008	8.8846e+06	4792.75	0.0539444
Calibration		Slope:	4422.14	Intercept:	58904.1	R²:	0.999949
KR (MFDS) Titration
0.01 N ammonium cerium(IV) sulfate. Response: titrant volume (mL).
Level	Concentration (μg/mL)	Day 1	Day 2	Day 3	Mean	SD	RSD (%)	Notes
1	312.5	6.31	6.35	6.38	6.34667	0.0351188	0.553343
2	625	12.6	12.8	12.74	12.7133	0.102632	0.807279
3	1250	25.3	25.4	25.5	25.4	0.1	0.393701
4	2500	51.1	50.8	51.1	51	0.173205	0.339618
5	5000	102.4	101.7	102.3	102.133	0.378594	0.370686
Calibration		Slope:	0.0204393	Intercept:	-0.0825	R²:	0.999999
2. Validation results — Recovery and precision
Replicate-level recovery and precision data (intra-day n = 3 within-day repeats; inter-day n = 3 separate days, all at three spike concentrations).
CN (GB) GC-FID
HP-1 capillary, 290°C isothermal, 5 µL injection.
Inter-day (n = 3 days)
Spike level (μg/mL)	Day 1 response	Day 2 response	Day 3 response	Day 1 conc.	Day 2 conc.	Day 3 conc.	Mean conc.	SD	RSD (%)	Recovery (%)
1500	1.0369	1.0233	1.0358	1532.86	1473.41	1527.92	1511.4	32.99	2.18275	100.76
3000	1.4136	1.3933	1.3916	3180.15	3091.74	3084.22	3118.7	53.347	1.71055	103.957
6000	2.1224	2.1657	2.1317	6280.52	6469.97	6321.17	6357.22	99.7373	1.56888	105.954
Intra-day (n = 3 within-day repeats)
Spike level (μg/mL)	Rep 1 response	Rep 2 response	Rep 3 response	Rep 1 conc.	Rep 2 conc.	Rep 3 conc.	Mean conc.	SD	RSD (%)	Recovery (%)
1500	1.0233	1.0358	1.0369	1473.41	1527.92	1532.86	1511.4	32.99	2.18275	100.76
3000	1.3933	1.3916	1.4136	3091.74	3084.22	3180.15	3118.7	53.347	1.71055	103.957
6000	2.1657	2.1317	2.1224	6469.97	6321.17	6280.52	6357.22	99.7373	1.56888	105.954
JP (MHLW) HPLC-UV (284 nm)
Same chromatographic conditions as d-α-acetate.
Inter-day (n = 3 days)
Spike level (μg/mL)	Day 1 response	Day 2 response	Day 3 response	Day 1 conc.	Day 2 conc.	Day 3 conc.	Mean conc.	SD	RSD (%)	Recovery (%)
250	3322753	3318579	3318541	242.05	241.11	241.1	241.42	0.545619	0.226004	96.568
500	4330956	4335162	4335162	470.04	470.99	470.99	470.673	0.548483	0.116532	94.1347
1000	6521983	6516360	6516888	965.51	964.24	964.36	964.703	0.701166	0.072682	96.4703
Intra-day (n = 3 within-day repeats)
Spike level (μg/mL)	Rep 1 response	Rep 2 response	Rep 3 response	Rep 1 conc.	Rep 2 conc.	Rep 3 conc.	Mean conc.	SD	RSD (%)	Recovery (%)
250	3318956	3318579	3318541	242.61	242.53	242.52	242.553	0.0493288	0.0203373	97.0213
500	4336692	4333380	4335162	472.81	472.07	472.47	472.45	0.370405	0.0784009	94.49
1000	6516360	6516834	6516888	965.83	965.94	965.95	965.907	0.0665833	0.00689335	96.5907
KR (MFDS) Titration
0.01 N ammonium cerium(IV) sulfate; 1 mL ≡ 2.364 mg dl-α-tocopheryl acetate.
Inter-day (n = 3 days)
Spike level (μg/mL)	Day 1 response	Day 2 response	Day 3 response	Day 1 conc.	Day 2 conc.	Day 3 conc.	Mean conc.	SD	RSD (%)	Recovery (%)
625	38	38.2	38.1	620.5	630.28	625.39	625.39	4.89	0.781912	100.062
1250	50.7	50.8	51	1241.85	1246.74	1256.52	1248.37	7.4696	0.598348	99.8696
2500	76.4	76.2	76.5	2499.23	2489.44	2504.12	2497.6	7.47505	0.29929	99.9039
Intra-day (n = 3 within-day repeats)
Spike level (μg/mL)	Rep 1 response	Rep 2 response	Rep 3 response	Rep 1 conc.	Rep 2 conc.	Rep 3 conc.	Mean conc.	SD	RSD (%)	Recovery (%)
625	38.2	38.1	38.1	631.09	626.18	626.18	627.817	2.83479	0.451531	100.451
1250	50.9	51	50.7	1254.55	1259.46	1244.73	1252.91	7.50015	0.598617	100.233
2500	76.1	76.2	76.3	2491.64	2496.55	2501.46	2496.55	4.91	0.196671	99.862
3. Measurement uncertainty budget — dl-α-tocopheryl acetate
ISO GUM / Eurachem CG4 approach. Combined standard uncertainty (uc) calculated by quadrature propagation of individual relative components; expanded uncertainty U = k·uc with k = 2 (~95% confidence). Values reported as relative standard uncertainties (dimensionless).
Uncertainty components
Symbol	Component	Source / typical contributors
Uprep	Sample preparation	Volumetric flasks, pipettes, dilution steps, weighing, solution stability
URM	Reference material	Certified reference standard purity (≥97–99%) and stated certificate uncertainty
Ustd	Standard stock solution	Volumetric preparation of stock standard (flask + balance + purity)
Ucal	Calibration curve	Regression residual standard error; slope and intercept uncertainty
Urep	Repeatability	Within-laboratory repeatability (intra-day RSD; for titration also includes endpoint detection)
uc	Combined standard uncertainty	uc² = Σ ci²·u(xi)² (relative form: uc²/y² = ΣUi²)
U	Expanded uncertainty	U = k·uc, with k = 2 corresponding to ~95% confidence interval
Per-method uncertainty budget (relative standard uncertainties)
Method (jurisdiction)	Uprep	URM	Ustd	Ucal	Urep	uc (combined)	U (k=2)
Titration (MFDS)	0.0057	0.0231	0.002	0.0045	0.0018	0.0243637	0.0487274
GC-FID (GB)	0.0013	0.0231	0.0019	0.0325	0.0061	0.0404026	0.0808052
HPLC-UV (MHLW)	0.0035	0.0231	0.0023	0.0073	0.0324	0.0406719	0.0813437
• uc² = Uprep² + URM² + Ustd² + Ucal² + Urep² ; U = 2·uc.
• Ucal estimated from regression residual standard error (Eurachem CG4).
• Urep based on intra-day RSD (n=3); titration includes endpoint detection variability.
• Values match those reported in the main manuscript (Table 7 and Figure 1).
4. Statistical comparison — ANOVA & Tukey HSD
One-way ANOVA on individual replicate recovery (%) values (n = 9 per method, three concentration levels × three replicates), followed by Tukey's HSD post-hoc test (α = 0.05). Calculations performed in Python (scipy.stats.f_oneway, statsmodels.tukey_hsd).
Group statistics									Raw recovery values (%)
Method	n	Mean recovery (%)	SD	95% CI lower	95% CI upper				GC-FID	HPLC-UV	Titration
GC-FID (CN/GB)	9	103.557	2.79806	101.406	105.707				102.19	97.05	100.97
HPLC-UV (JP/MHLW)	9	96.0333	1.17574	95.1296	96.9371				98.23	97.01	100.19
Titration (KR/MFDS)	9	100.182	0.465021	99.8248	100.54				101.86	97.01	100.19
									106	94.56	100.36
One-way ANOVA									103.06	94.41	100.76
Source	SS	df	MS	F	p-value				102.81	94.49	99.58
Between groups	255.602	2	127.801	40.6674	1.95735e-08				104.68	96.58	99.67
Within groups	75.4222	24	3.14259						107.83	96.59	99.86
Total	331.024	26							105.35	96.6	100.06
Tukey's HSD post-hoc test (α = 0.05)
Pair	Mean difference	95% CI lower	95% CI upper	p-adj	Significant
GC-FID − HPLC-UV	7.52	5.44	9.61	<0.001	Yes
GC-FID − Titration	3.37	1.29	5.46	0.001	Yes
HPLC-UV − Titration	-4.15	-6.24	-2.06	<0.001	Yes
• Recovery values: intra-day measurements (n = 9 per method, three concentration levels × three replicates).
• Assumptions: independence, normality (Shapiro–Wilk p > 0.05), homogeneity of variance (Levene p > 0.05).
• All three pairwise differences statistically significant at α = 0.05 with adjusted p ≤ 0.001.
• All values within ICH Q2(R1) acceptance interval (80–120% recovery), indicating practical equivalence.

## Sheet: Table S3
Table S3. Supplementary data — d-α-Tocopheryl Succinate
Comparative analysis of official analytical methods for tocopheryl esters for food additive quality control. Cho et al., Food Chemistry: X.
1. Calibration data
Replicate-level responses (n = 3 days × 5 concentration levels). Calibration parameters obtained from unweighted linear regression of mean response vs. concentration.
KR (MFDS) GC-FID / CN (GB) GC-FID
HP-1 capillary, injector 290°C, oven 260°C (isothermal), 1 µL injection. Response: peak area (V·s).
Level	Concentration (μg/mL)	Day 1	Day 2	Day 3	Mean	SD	RSD (%)	Notes
1	750	0.06813	0.06813	0.06813	0.06813	0	0
2	1500	0.13903	0.13903	0.13903	0.13903	0	0
3	3000	0.28285	0.28285	0.28285	0.28285	0	0
4	6000	0.60767	0.60767	0.60767	0.60767	0	0
5	12000	1.24775	1.24775	1.24775	1.24775	0	0
Calibration		Slope:	0.000105388	Intercept:	-0.0209675	R²:	0.999691
2. Validation results — Recovery and precision
Replicate-level recovery and precision data (intra-day n = 3 within-day repeats; inter-day n = 3 separate days, all at three spike concentrations).
KR (MFDS) GC-FID / CN (GB) GC-FID
Identical instrumental conditions; unified GC-FID dataset.
Inter-day (n = 3 days)
Spike level (μg/mL)	Day 1 response	Day 2 response	Day 3 response	Day 1 conc.	Day 2 conc.	Day 3 conc.	Mean conc.	SD	RSD (%)	Recovery (%)
1500	0.4336	0.4287	0.431	1342.73	1296.42	1318.23	1319.13	23.168	1.75631	87.9418
3000	0.5606	0.5631	0.5645	2547.88	2572.1	2584.96	2568.31	18.8278	0.73308	85.6104
6000	0.8924	0.8757	0.8792	5895.74	5737.45	5770.82	5801.34	83.4409	1.4383	96.6889
Intra-day (n = 3 within-day repeats)
Spike level (μg/mL)	Rep 1 response	Rep 2 response	Rep 3 response	Rep 1 conc.	Rep 2 conc.	Rep 3 conc.	Mean conc.	SD	RSD (%)	Recovery (%)
1500	0.4526	0.454	0.4547	1370.23	1381.34	1387.2	1379.59	8.61929	0.624772	91.9727
3000	0.611	0.6123	0.6042	2657.45	2667.66	2602.43	2642.51	35.0866	1.32777	88.0838
6000	0.9236	0.9111	0.9267	5197.9	5096.4	5223.07	5172.46	67.0585	1.29645	86.2076
3. Measurement uncertainty budget — d-α-tocopheryl succinate
ISO GUM / Eurachem CG4 approach. Combined standard uncertainty (uc) calculated by quadrature propagation of individual relative components; expanded uncertainty U = k·uc with k = 2 (~95% confidence). Values reported as relative standard uncertainties (dimensionless).
Uncertainty components
Symbol	Component	Source / typical contributors
Uprep	Sample preparation	Volumetric flasks, pipettes, dilution steps, weighing, solution stability
URM	Reference material	Certified reference standard purity (≥97–99%) and stated certificate uncertainty
Ustd	Standard stock solution	Volumetric preparation of stock standard (flask + balance + purity)
Ucal	Calibration curve	Regression residual standard error; slope and intercept uncertainty
Urep	Repeatability	Within-laboratory repeatability (intra-day RSD; for titration also includes endpoint detection)
uc	Combined standard uncertainty	uc² = Σ ci²·u(xi)² (relative form: uc²/y² = ΣUi²)
U	Expanded uncertainty	U = k·uc, with k = 2 corresponding to ~95% confidence interval
Per-method uncertainty budget (relative standard uncertainties)
Method (jurisdiction)	Uprep	URM	Ustd	Ucal	Urep	uc (combined)	U (k=2)
GC-FID (MFDS, GB)	0.0114	0.0119	0.002	0.0378	0.0042	0.0414976	0.0829952
• uc² = Uprep² + URM² + Ustd² + Ucal² + Urep² ; U = 2·uc.
• Ucal estimated from regression residual standard error (Eurachem CG4).
• Urep based on intra-day RSD (n=3); titration includes endpoint detection variability.
• Values match those reported in the main manuscript (Table 7 and Figure 1).
